# Supplementary material for: A transposable element annotation pipeline and expression analysis reveal potentially active elements in the microalga Tisochrysis lutea
Source: BMC Genomics. 2018 May 22;19:378. doi: 10.1186/s12864-018-4763-1 (PMC5963040; doi:10.1186/s12864-018-4763-1)
Supplement: Supplementary file 2 — Percentage of identity between copies of the expressed TE families. This file lists the percentage of identity between the TE copies of the 17 expressed TE families identified in the genome of Tisochrysis lutea. (XLSX 19 kb) [file 12864_2018_4763_MOESM2_ESM.xlsx]

## Sheet: Additional_file2
	Percentage of identity between TE copies of the 17 expressed TE families in T. lutea genome.
			Mariner3-Luffy-1	Mariner3-Luffy-2	Mariner3-Luffy-3	Mariner3-Luffy-4	Mariner3-Luffy-5	Mariner3-Luffy-6	Mariner3-Luffy-7	Mariner3-Luffy-8	Mariner3-Luffy-9	Mariner3-Luffy-10	Mariner3-Luffy-11	Mariner3-Luffy-12	Mariner3-Luffy-13	Mariner3-Luffy-14	Mariner3-Luffy-15	Mariner3-Luffy-16	Mariner3-Luffy-17	Mariner3-Luffy-18	Mariner3-Luffy-19	Mariner3-Luffy-20	Mariner3-Luffy-21	Mariner3-Luffy-22	Mariner3-Luffy-23	Mariner3-Luffy-24
1		Mariner3-Luffy-1		99.9	100	99.9	100	98.2	99.5	99.9	99.8	100	100	99.9	99.9	100	99.9	100	100	100	100	98.8	100	100	99.9	99.7
	Contig_015:74333-76918	Mariner3-Luffy-2	99.9		100	99.9	99.8	98.2	99.5	99.7	99.8	100	99.9	99.8	99.9	99.9	99.8	100	99.9	100	99.9	98.8	99.8	100	99.8	99.6
	Contig_025:5230-7800	Mariner3-Luffy-3	100	100		99.9	100	98.3	99.5	99.9	100	100	100	99.9	100	100	99.9	100	100	100	100	98.8	100	100	100	99.7
	Contig_027:589340-591910	Mariner3-Luffy-4	99.9	99.9	99.9		99.9	98.1	99.4	99.8	99.8	99.9	99.9	99.8	99.9	99.9	99.8	99.9	99.9	99.9	99.9	98.8	99.9	99.9	99.8	99.6
	Contig_037:391456-394033	Mariner3-Luffy-5	100	99.8	100	99.9		98.3	99.5	99.9	99.9	100	99.9	99.9	100	100	100	100	100	100	100	98.8	99.9	100	99.9	99.7
	Contig_037:715315-716900	Mariner3-Luffy-6	98.2	98.2	98.3	98.1	98.3		97.9	98.2	98.2	98.3	98.2	98.2	98.2	98.3	98.2	98.2	98.3	98.3	98.3	97.1	98.3	98.3	98.3	98
	Contig_039:0-1838	Mariner3-Luffy-7	99.5	99.5	99.5	99.4	99.5	97.9		99.4	99.4	99.5	99.5	99.4	99.4	99.5	99.4	99.5	99.5	99.5	99.5	98.7	99.5	99.5	99.5	99.3
	Contig_052:792860-795439	Mariner3-Luffy-8	99.9	99.7	99.9	99.8	99.9	98.2	99.4		99.8	99.9	99.9	99.7	99.9	99.9	99.8	99.9	99.9	99.9	99.9	99.7	99.8	99.9	99.8	99.5
	Contig_058:144809-147384	Mariner3-Luffy-9	99.8	99.8	100	99.8	99.9	98.2	99.4	99.8		100	99.8	99.8	99.9	99.9	99.8	99.9	99.8	99.9	99.9	99.9	99.8	100	100	99.7
	Contig_068:6847-9417	Mariner3-Luffy-10	100	100	100	99.9	100	98.3	99.5	99.9	100		100	99.9	100	100	100	100	100	100	100	98.8	100	100	100	99.8
	Contig_071:123634-126208	Mariner3-Luffy-11	100	99.9	100	99.9	99.9	98.2	99.5	99.9	99.8	100		99.9	99.9	100	99.9	100	100	100	100	98.8	99.9	100	99.9	99.7
	Contig_081:150306-152876	Mariner3-Luffy-12	99.9	99.8	99.9	99.8	99.9	98.2	99.4	99.7	99.8	99.9	99.9		99.9	99.8	99.8	99.9	99.9	99.9	99.8	98.8	99.8	99.9	99.9	99.6
	Contig_081:152876-155440	Mariner3-Luffy-13	99.9	99.9	100	99.9	100	98.2	99.4	99.9	99.9	100	99.9	99.9		100	99.9	99.9	100	100	100	98.9	100	100	99.9	99.7
	Contig_091:270134-272707	Mariner3-Luffy-14	100	99.9	100	99.9	100	98.3	99.5	99.9	99.9	100	100	99.8	100		99.9	100	100	100	100	98.8	100	100	100	99.7
	Contig_097:1981276-1983855	Mariner3-Luffy-15	99.9	99.8	99.9	99.8	100	98.2	99.4	99.8	99.8	100	99.9	99.8	99.9	99.9		99.9	99.9	100	99.9	98.8	99.9	100	99.9	99.6
	Contig_098:139958-142525	Mariner3-Luffy-16	100	100	100	99.9	100	98.2	99.5	99.9	99.9	100	100	99.9	99.9	100	99.9		100	100	100	98.8	100	100	100	99.8
	Contig_127:1586680-1589256	Mariner3-Luffy-17	100	99.9	100	99.9	100	98.3	99.5	99.9	99.8	100	100	99.9	100	100	99.9	100		100	100	98.8	99.9	100	99.8	99.7
	Contig_128:33736-36306	Mariner3-Luffy-18	100	100	100	99.9	100	98.3	99.5	99.9	99.9	100	100	99.9	100	100	100	100	100		100	98.8	100	100	100	99.7
	Contig_131:4908-7481	Mariner3-Luffy-19	100	99.9	100	99.9	100	98.3	99.5	99.9	99.9	100	100	99.8	100	100	99.9	100	100	100		98.8	100	100	100	99.7
	Contig_143:902489-904120	Mariner3-Luffy-20	98.8	98.8	98.8	98.8	98.8	97.1	98.7	99.7	99.9	98.8	98.8	98.8	98.9	98.8	98.8	98.8	98.8	98.8	98.8		98.8	98.8	98.8	98.7
	Contig_162:180127-182710	Mariner3-Luffy-21	100	99.8	100	99.9	99.9	98.3	99.5	99.8	99.8	100	99.9	99.8	100	100	99.9	100	99.9	100	100	98.8		100	99.9	99.6
	Contig_173:2838059-2840627	Mariner3-Luffy-22	100	100	100	99.9	100	98.3	99.5	99.9	100	100	100	99.9	100	100	100	100	100	100	100	98.8	100		100	99.6
	Contig_178:964670-967244	Mariner3-Luffy-23	99.9	99.8	100	99.8	99.9	98.3	99.5	99.8	100	100	99.9	99.9	99.9	100	99.9	100	99.8	100	100	98.8	99.9	100		99.7
	Mitochondrion:10056-12639	Mariner3-Luffy-24	99.7	99.6	99.7	99.6	99.7	98	99.3	99.5	99.7	99.8	99.7	99.6	99.7	99.7	99.6	99.8	99.7	99.7	99.7	98.7	99.6	99.6	99.7
		Mariner3-Luffy:	99.7957	99.7348	99.8217	99.7174	99.8	98.1696	99.3609	99.7391	99.7739	99.8304	99.787	99.7043	99.7913	99.8087	99.7391	99.813	99.7957	99.8217	99.8087	98.8087	99.7739	99.8217	99.7739	99.5391	99.6471
			Harbinger6-1	Harbinger6-2	Harbinger6-3	Harbinger6-4	Harbinger6-5	Harbinger6-6	Harbinger6-7	Harbinger6-8
2	Contig_009:490381-492463	Harbinger6-1		91.1	81.2	99	93.9	97.6	80.1	94.9
	Contig_097:400039-402448	Harbinger6-2	91.1		81.3	99.4	93.4	97.4	80.3	95.5
	Contig_134:541931-543612	Harbinger6-3	81.2	81.3		81.1	81.2	80.9	71.5	80.8
	Contig_134:966126-967648	Harbinger6-4	99	99.4	81.1		95.3	97.4	83.7	95.9
	Contig_146:83091-84754	Harbinger6-5	93.9	93.4	81.2	95.3		95.1	81.1	95.5
	Contig_150:2027533-2028743	Harbinger6-6	97.6	97.4	80.9	97.4	95.1		93.4	95.3
	Contig_155:69166-70926	Harbinger6-7	80.1	80.3	71.5	83.7	81.1	93.4		86.1
	Contig_182:253986-255343	Harbinger6-8	94.9	95.5	80.8	95.9	95.5	95.3	86.1
		Harbinger6:	91.1143	91.2	79.7143	93.1143	90.7857	93.8714	82.3143	92	89.2643
			Copia3-1	Copia3-2	Copia3-3	Copia3-4	Copia3-5
3	Contig_015:375450-381131	Copia3-1		64	99.4	99.6	97
	Contig_127:142325-146700	Copia3-2	64		63.6	63.8	65.8
	Contig_169:7888-13536	Copia3-3	99.4	63.6		99.6	96.5
	Contig_173:2763847-2769510	Copia3-4	99.6	63.8	99.6		96.7
	Contig_178:1390470-1395988	Copia3-5	97	65.8	96.5	96.7
		Copia3:	90	64.3	89.775	89.925	89	84.6
			Harbinger1-1	Harbinger1-2	Harbinger1-3	Harbinger1-4
4	Contig_009:238184-240221	Harbinger1-1		80.9	66.7	88.1
	Contig_090:324945-326234	Harbinger1-2	80.9		65.9	72.9
	Contig_107:863691-864758	Harbinger1-3	66.7	65.9		62
	Contig_107:1362107-1363173	Harbinger1-4	88.1	72.9	62
		Harbinger1:	78.5667	73.2333	64.8667	74.3333	72.75
			Harbinger2-1	Harbinger2-2	Harbinger2-3	Harbinger2-4
5	Contig_041:196293-198342	Harbinger2-1		75.2	74.5	87
	Contig_057:388373-390471	Harbinger2-2	75.2		81.1	97.6
	Contig_088:73118-74567	Harbinger2-3	74.5	81.1		81
	Contig_155:854940-856337	Harbinger2-4	87	97.6	81
		Harbinger2	78.9	84.6333	78.8667	88.5333	82.7333
			Mariner2-1	Mariner2-2	Mariner2-3
6	Contig_091:287665-290261	Mariner2-1		99.6	99.8
	Contig_141:3276-5871	Mariner2-2	99.6		99.8
	Contig_165:69390-71990	Mariner2-3	99.8	99.8
		Mariner2:	99.7	99.7	99.8	99.7333
			Mariner7-1	Mariner7-2	Mariner7-3
7	Contig_115:986170-988155	Mariner7-1		100	99.9
	Contig_115:1602478-1604463	Mariner7-2	100		99.9
	Contig_134:447264-448934	Mariner7-3	99.9	99.9
		Mariner7:	99.95	99.95	99.9	99.9333
			hAT2-Ace-1	hAT2-Ace-2	hAT2-Ace-3
8	Contig_043:163162-165593	hAT2-Ace-1		99.1	100
	Contig_161:7787-10201	hAT2-Ace-2	99.1		99.1
	Contig_175:19236-21666	hAT2-Ace-3	100	99.1
		hAT2-Ace:	99.55	99.1	99.55	99.4
			hAT6-1	hAT6-2	hAT6-3
9	Contig_097:641047-642442	hAT6-1		96.1	99
	Contig_134:685594-687202	hAT6-2	96.1		96.7
	Contig_134:1101733-1104251	hAT6-3	99	96.7
		hAT6:	97.55	96.4	97.85	97.2667
			hAT8-1	hAT8-2	hAT8-3
10	Contig_014_368203-370634	hAT8-1		99.5	98.8
	Contig_025_42802-45207	hAT8-2	99.5		99.4
	Contig_162_21413-22866	hAT8-3	98.8	99.4
		hAT8:	99.15	99.45	99.1	99.2333
			Harbinger3-1	Harbinger3-2
11	Contig_037:161002-162562	Harbinger3-1		99.7
	Contig_146:246494-248672	Harbinger3-2	99.7
			Mariner6-1	Mariner6-2
12	Contig_046:577825-579670	Mariner6-1		92.8
	Contig_115:78268-79679	Mariner6-2	92.8
			hAT10-1	hAT10-2
13	Contig_003:18900-21413	hAT10-1		96.2
	Contig_173:397692-399359	hAT10-2	96.2
			hAT40-1	hAT40-2
14	Contig_178:1063585-1066033	hAT40-1		99.2
	Contig_168:188324-189683	hAT40-2	99.2
			hAT4-1	hAT4-2
15	Contig_100:16375-19007	hAT4-1		99.7
	Contig_015:1273417-1276051	hAT4-2	99.7
			hAT98-1	hAT98-2
16	Contig_024:374516-377213	hAT98-1		99.8
	Chloroplast:132259-133595	hAT98-2	99.8
17	Contig_173:1928676-1931059	hAT43
