# Supplementary material for: A transposable element annotation pipeline and expression analysis reveal potentially active elements in the microalga Tisochrysis lutea
Source: BMC Genomics. 2018 May 22;19:378. doi: 10.1186/s12864-018-4763-1 (PMC5963040; doi:10.1186/s12864-018-4763-1)
Supplement: Supplementary file 5 — List of non-inventoried sequences added to the databanks used by the pipeline PiRATE. This file lists the non-inventoried sequences added to the databanks used by the pipeline PiRATE, they belong to algae and cyanobacteria. (XLSX 23 kb) [file 12864_2018_4763_MOESM5_ESM.xlsx]

## Sheet: non-inventoried TEs
Species	Phylum	Reference	TE_Class	TE_Order	TE_Superfamily	TE_name	Accession
Microalgua							NCBI
Amphora coffeaeformis	Stramenopiles	Hermann et al unpublished	Class II	TIR	Mariner	Acomar1.1	FN546191
Amphora coffeaeformis	Stramenopiles	Hermann et al unpublished	Class II	TIR	Mariner	Acomar1.2	FN546192
Amphora coffeaeformis	Stramenopiles	Hermann et al unpublished	Class II	TIR	Mariner	Acomar1.3	FN546193
Amphora acutiuscula	Stramenopiles	Nguyen et al unpublished	Class II	TIR	Mariner	Acomar2.1	FN546194
Amphora acutiuscula	Stramenopiles	Nguyen et al unpublished	Class II	TIR	Mariner	Acomar3.1	FN546195
Amphora acutiuscula	Stramenopiles	Nguyen et al unpublished	Class II	TIR	Mariner	Acomar4.1	FN546196
Amphora acutiuscula	Stramenopiles	Nguyen et al 2014	Class II	TIR	Mariner	Aacutmar1.1	KJ751515
Amphora acutiuscula	Stramenopiles	Nguyen et al 2014	Class II	TIR	Mariner	Aacutmar1.2	KJ751516
Amphora acutiuscula	Stramenopiles	Nguyen et al 2014	Class II	TIR	Mariner	Aacutmar1.3	KJ751517
Amphora acutiuscula	Stramenopiles	Nguyen et al 2014	Class II	TIR	Mariner	Aacutmar1.4	KJ751518
Amphora acutiuscula	Stramenopiles	Nguyen et al 2014	Class II	TIR	Mariner	Aacutmar1.5	KJ751519
Amphora acutiuscula	Stramenopiles	Nguyen et al 2014	Class II	TIR	Mariner	Aacutmar1.6	KJ751520
Amphora acutiuscula	Stramenopiles	Nguyen et al 2014	Class II	TIR	Mariner	Aacutmar1.7	KJ751521
Amphora acutiuscula	Stramenopiles	Nguyen et al 2014	Class II	TIR	Mariner	Aacutmar1.8	KJ751522
Amphora acutiuscula	Stramenopiles	Nguyen et al 2014	Class II	TIR	Mariner	Aacutmar1.9	KJ751523
Amphora acutiuscula	Stramenopiles	Nguyen et al 2014	Class II	TIR	Mariner	Aacutmar1.10	KJ751524
Amphora acutiuscula	Stramenopiles	Nguyen et al 2014	Class II	TIR	Mariner	Aacutmar1.11	KJ751525
Amphora acutiuscula	Stramenopiles	Nguyen et al 2014	Class II	TIR	Mariner	Aacutmar1.12	KJ751526
Amphora acutiuscula	Stramenopiles	Nguyen et al 2014	Class II	TIR	Mariner	Aacutmar2.1	KJ751527
Amphora acutiuscula	Stramenopiles	Nguyen et al 2014	Class II	TIR	Mariner	Aacutmar2.2	KJ751528
Amphora acutiuscula	Stramenopiles	Nguyen et al 2014	Class II	TIR	Mariner	Aacutmar3.1	KJ751529
Amphora acutiuscula	Stramenopiles	Nguyen et al 2014	Class II	TIR	Mariner	Aacutmar3.2	KJ751530
Chlamydomonas reinhardtii	Chlorophyceae	Kim et al 2006	Class I	LTR	?	Tcr1	DQ446205.1
Chlamydomonas reinhardtii	Chlorophyceae	Merchant et al 2007	Class I	LTR	?	Tcr1	XM_001692714.1
Chlamydomonas reinhardtii	Chlorophyceae	Kim et al 2006	Class I	LTR	?	Tcr1	DQ446207
Chlamydomonas reinhardtii	Chlorophyceae	Ferris et al 1996	Class I	LTR	?	Tcr1	AF029672
Chlamydomonas reinhardtii	Chlorophyceae	Perrez-allegre	Class I	LTR	?	REM1	AY227352.1
Chlamydomonas reinhardtii	Chlorophyceae	Ferris 2002	Class II	TIR	?	TOC2	AF417571.1
Cryptomonas paramecium	Cryptophyceae	Khan et al 2007	Class I	LTR	Ty3/gypsy	Cparam1	DQ641221
Cryptomonas paramecium	Cryptophyceae	Khan et al 2007	Class I	LTR	Ty3/gypsy	Cparam2	DQ641222
Cryptomonas paramecium	Cryptophyceae	Khan et al 2008	Class I	LTR	Ty3/gypsy	Cparam3	DQ641223
Cryptomonas paramecium	Cryptophyceae	Khan et al 2009	Class I	LTR	Ty3/gypsy	Cparam4	DQ641224
Cryptomonas paramecium	Cryptophyceae	Khan et al 2010	Class I	LTR	Ty3/gypsy	Cparam5	DQ641225
Cryptomonas paramecium	Cryptophyceae	Khan et al 2011	Class I	LTR	Ty3/gypsy	Cparam6	DQ641226
Cryptomonas paramecium	Cryptophyceae	Khan et al 2012	Class I	LTR	Ty3/gypsy	Cparam7	DQ641227
Cryptomonas paramecium	Cryptophyceae	Khan et al 2013	Class I	LTR	Ty3/gypsy	Cparam8	DQ641228
Cryptomonas paramecium	Cryptophyceae	Khan et al 2014	Class I	LTR	Ty3/gypsy	Cparam9	DQ641229
Cryptomonas paramecium	Cryptophyceae	Khan et al 2015	Class I	LTR	Ty3/gypsy	Cparam10	DQ641230
Cryptomonas paramecium	Cryptophyceae	Khan et al 2016	Class I	LTR	Ty3/gypsy	Cparam11	DQ641231
Cryptomonas paramecium	Cryptophyceae	Khan et al 2017	Class I	LTR	Ty3/gypsy	Cparam12	DQ641232
Cryptomonas paramecium	Cryptophyceae	Khan et al 2018	Class I	LTR	Ty3/gypsy	Cparam13	DQ641233
Cryptomonas paramecium	Cryptophyceae	Khan et al 2019	Class I	LTR	Ty3/gypsy	Cparam14	DQ641234
Cryptomonas paramecium	Cryptophyceae	Khan et al 2020	Class I	LTR	Ty3/gypsy	Cparam15	DQ641235
Entomoneis paludosa	Stramenopiles	Hermann et al unpublished	Class II	TIR	Mariner	Entopalmar1.1	FN546197
Entomoneis paludosa	Stramenopiles	Hermann et al unpublished	Class II	TIR	Mariner	Entopalmar1.2	FN546198
Entomoneis paludosa	Stramenopiles	Hermann et al unpublished	Class II	TIR	Mariner	Entopalmar2.1	FN546199
Entomoneis paludosa	Stramenopiles	Hermann et al unpublished	Class II	TIR	Mariner	Entopalmar3.1	FN546200
Entomoneis paludosa	Stramenopiles	Hermann et al unpublished	Class II	TIR	Mariner	Entopalmar4.1	FN546201
Guillardia theta	Chlorophyceae	Bogen et al 2015	Class I	LTR	Ty3/gypsy	Gtheta	DQ118012
Haematococcus lacustris	Chlorophyceae	Kumekawa et al	Class I	LTR	Ty3/gypsy	HLRE2	AB033238
Haslea crucigera	Stramenopiles	Hermann et al unpublished	Class II	TIR	Mariner	Hacrumar1.1	FN546202
Haslea crucigera	Stramenopiles	Hermann et al unpublished	Class II	TIR	Mariner	Hacrumar1.2	FN546203
Haslea crucigera	Stramenopiles	Hermann et al unpublished	Class II	TIR	Mariner	Hacrumar1.3	FN546204
Haslea crucigera	Stramenopiles	Hermann et al unpublished	Class II	TIR	Mariner	Hacrumar2.1	FN546205
Haslea crucigera	Stramenopiles	Hermann et al unpublished	Class II	TIR	Mariner	Hacrumar3.1	FN546206
Monoraphidium neglectum	Chlorophyceae	Bogen et al 2013	Class I	LTR	?	Mneglec1	XM_014043009
Monoraphidium neglectum	Chlorophyceae	Bogen et al 2013	Class I	LTR	?	Mneglec2	XM_014043010
Monoraphidium neglectum	Chlorophyceae	Bogen et al 2013	Class I	LTR	Ty3/Gypsy	Mneglec3	XM_014042619
Monosiga brevicollis	Choanozoa	Carr et al 2008	Class I	LTR	Ty1/Copia	Mbrecol_copia1	EU011981
Monosiga brevicollis	Choanozoa	Carr et al 2008	Class I	LTR	Ty1/Copia	Mbrecol_copia2	EU011982
Monosiga brevicollis	Choanozoa	Carr et al 2008	Class I	LTR	Ty1/Copia	Mbrecol_copia3	EU011983
Monosiga brevicollis	Choanozoa	Carr et al 2008	Class I	LTR	Ty1/Copia	Mbrecol_copia4	EU011984
Monosiga brevicollis	Choanozoa	Carr et al 2008	Class I	LTR	Ty1/Copia	Mbrecol_copia5	EU011985
Monosiga brevicollis	Choanozoa	Carr et al 2008	Class I	LTR	Ty1/Copia	Mbrecol_copia6	EU011986
Monosiga brevicollis	Choanozoa	Carr et al 2008	Class I	LTR	Ty1/Copia	Mbrecol_copia7	EU011987
Monosiga brevicollis	Choanozoa	Carr et al 2008	Class I	LTR	Ty1/Copia	Mbrecol_copia8	EU011988
Monosiga brevicollis	Choanozoa	Carr et al 2008	Class I	LTR	Ty1/Copia	Mbrecol_copia9	EU011989
Monosiga brevicollis	Choanozoa	Carr et al 2008	Class I	LTR	Ty1/Copia	Mbrecol_copia10	EU011990
Monosiga brevicollis	Choanozoa	Carr et al 2008	Class I	LTR	Ty1/Copia	Mbrecol_copia11	EU011991
Monosiga brevicollis	Choanozoa	Carr et al 2008	Class I	LTR	Ty1/Copia	Mbrecol_copia12	EU011992
Monosiga brevicollis	Choanozoa	Carr et al 2008	Class I	LTR	Ty1/Copia	Mbrecol_copia13	EU011993
Monosiga brevicollis	Choanozoa	Carr et al 2008	Class I	LTR	Ty1/Copia	Mbrecol_copia14	EU011994
Monosiga brevicollis	Choanozoa	Carr et al 2008	Class I	LTR	Ty1/Copia	Mbrecol_copia15	EU011995
Monosiga brevicollis	Choanozoa	Carr et al 2008	Class I	LTR	Ty1/Copia	Mbrecol_copia16	EU011996
Monosiga brevicollis	Choanozoa	Carr et al 2008	Class I	LTR	Ty1/Copia	Mbrecol_copia17	EU011997
Monosiga brevicollis	Choanozoa	Carr et al 2008	Class I	LTR	Ty1/Copia	Mbrecol_copia18	EU011998
Monosiga brevicollis	Choanozoa	Carr et al 2008	Class I	LTR	Ty1/Copia	Mbrecol_copia19	EU011999
Monosiga brevicollis	Choanozoa	Carr et al 2008	Class I	LTR	Ty1/Copia	Mbrecol_copia20	EU012000
Monosiga brevicollis	Choanozoa	Carr et al 2008	Class I	LTR	Ty1/Copia	Mbrecol_copia21	EU012001
Monosiga brevicollis	Choanozoa	Carr et al 2008	Class I	LTR	Ty1/Copia	Mbrecol_copia22	EU012002
Monosiga brevicollis	Choanozoa	Carr et al 2008	Class I	LTR	Ty1/Copia	Mbrecol_copia23	EU012003
Monosiga brevicollis	Choanozoa	Carr et al 2008	Class I	LTR	Ty1/Copia	Mbrecol_copia24	EU012004
Monosiga brevicollis	Choanozoa	Carr et al 2008	Class I	LTR	Ty1/Copia	Mbrecol_copia25	EU012005
Monosiga brevicollis	Choanozoa	Carr et al 2008	Class I	LTR	Ty1/Copia	Mbrecol_copia26	EU012006
Monosiga brevicollis	Choanozoa	Carr et al 2008	Class I	LTR	Ty1/Copia	Mbrecol_copia27	EU012007
Monosiga brevicollis	Choanozoa	Carr et al 2008	Class I	LTR	Ty1/Copia	Mbrecol_copia28	EU012008
Monosiga brevicollis	Choanozoa	Carr et al 2008	Class I	LTR	Ty1/Copia	Mbrecol_copia29	EU012009
Monosiga brevicollis	Choanozoa	Carr et al 2008	Class I	LTR	Ty1/Copia	Mbrecol_copia30	EU012010
Monosiga brevicollis	Choanozoa	Carr et al 2008	Class I	LTR	Ty1/Copia	Mbrecol_copia31	EU012011
Monosiga brevicollis	Choanozoa	Carr et al 2008	Class I	LTR	Ty1/Copia	Mbrecol_copia32	EU012012
Monosiga brevicollis	Choanozoa	Carr et al 2008	Class I	LTR	Ty1/Copia	Mbrecol_copia33	EU012013
Monosiga brevicollis	Choanozoa	Carr et al 2008	Class I	LTR	Ty1/Copia	Mbrecol_copia34	EU012014
Monosiga brevicollis	Choanozoa	Carr et al 2008	Class I	LTR	Ty1/Copia	Mbrecol_copia35	EU012015
Monosiga brevicollis	Choanozoa	Carr et al 2008	Class I	LTR	Ty1/Copia	Mbrecol_copia36	EU012016
Monosiga brevicollis	Choanozoa	Carr et al 2008	Class I	LTR	Ty1/Copia	Mbrecol_copia37	EU012017
Monosiga brevicollis	Choanozoa	Carr et al 2008	Class I	LTR	Ty1/Copia	Mbrecol_copia38	EU012018
Monosiga brevicollis	Choanozoa	Carr et al 2008	Class I	LTR	Ty1/Copia	Mbrecol_copia39	EU012019
Monosiga brevicollis	Choanozoa	Carr et al 2008	Class I	LTR	Ty1/Copia	Mbrecol_copia40	EU012020
Monosiga brevicollis	Choanozoa	Carr et al 2008	Class I	LTR	Ty1/Copia	Mbrecol_copia41	EU012021
Monosiga brevicollis	Choanozoa	Carr et al 2008	Class I	LTR	Ty1/Copia	Mbrecol_copia42	EU012022
Monosiga brevicollis	Choanozoa	Carr et al 2008	Class I	LTR	Ty1/Copia	Mbrecol_copia43	EU012023
Monosiga brevicollis	Choanozoa	Carr et al 2008	Class I	LTR	Ty1/Copia	Mbrecol_copia44	EU012024
Mylnosiga fluctuans	Choanozoa	Carr et al 2008	Class I	LTR	Ty3/gypsy	Mbrecol_gypsy1	EU011973
Mylnosiga fluctuans	Choanozoa	Carr et al 2008	Class I	LTR	Ty3/gypsy	Mbrecol_gypsy2	EU011974
Mylnosiga fluctuans	Choanozoa	Carr et al 2008	Class I	LTR	Ty3/gypsy	Mbrecol_gypsy3	EU011975
Mylnosiga fluctuans	Choanozoa	Carr et al 2008	Class I	LTR	Ty3/gypsy	Mbrecol_gypsy4	EU011976
Mylnosiga fluctuans	Choanozoa	Carr et al 2008	Class I	LTR	Ty3/gypsy	Mbrecol_gypsy5	EU011977
Mylnosiga fluctuans	Choanozoa	Carr et al 2008	Class I	LTR	Ty3/gypsy	Mbrecol_gypsy6	EU011978
Mylnosiga fluctuans	Choanozoa	Carr et al 2008	Class I	LTR	Ty3/gypsy	Mbrecol_gypsy7	EU011979
Mylnosiga fluctuans	Choanozoa	Carr et al 2008	Class I	LTR	Ty3/gypsy	Mbrecol_gypsy8	EU011980
Nannochloropsis	Ochrophyta	Radakovits et al unpublished	Class I	LTR	Retrovirus	nannoRetro	XM_005854270.1
Nannochloropsis gaditana	Ochrophyta	Radakovits et al unpublished	Class I	LTR	Retrovirus	nannogidiRetro	XM_005854833.1
Nitzschia laevi	Stramenopiles	Hermann et al unpublished	Class II	TIR	Mariner	Nilamar1.1	FN546207
Nitzschia laevi	Stramenopiles	Hermann et al unpublished	Class II	TIR	Mariner	Nilamar1.2	FN546208
Nitzschia laevi	Stramenopiles	Hermann et al unpublished	Class II	TIR	Mariner	Nilamar2.1	FN546209
Nitzschia laevi	Stramenopiles	Hermann et al unpublished	Class II	TIR	Mariner	Nilamar3.1	FN546210
Nitzschia laevi	Stramenopiles	Hermann et al unpublished	Class II	TIR	Mariner	Nilamar4.1	FN546211
Nitzschia laevi	Stramenopiles	Hermann et al unpublished	Class II	TIR	Mariner	Nilamar5.1	FN546212
Nitzschia palea	Stramenopiles	Hermann et al unpublished	Class II	TIR	Mariner	Nipamar1.1	FN546213
Nitzschia palea	Stramenopiles	Hermann et al unpublished	Class II	TIR	Mariner	Nipamar1.2	FN546214
Nitzschia palea	Stramenopiles	Hermann et al unpublished	Class II	TIR	Mariner	Nipamar1.3	FN546215
Nitzschia palea	Stramenopiles	Hermann et al unpublished	Class II	TIR	Mariner	Nipamar1.4	FN546216
Nitzschia palea	Stramenopiles	Hermann et al unpublished	Class II	TIR	Mariner	Nipamar2.1	FN546217
Odontella aurita	Stramenopiles	Hermann et al unpublished	Class II	TIR	Mariner	Odaumar1.1	FN546218
Odontella aurita	Stramenopiles	Hermann et al unpublished	Class II	TIR	Mariner	Odaumar1.2	FN546219
Odontella aurita	Stramenopiles	Hermann et al unpublished	Class II	TIR	Mariner	Odaumar1.3	FN546220
Odontella aurita	Stramenopiles	Hermann et al unpublished	Class II	TIR	Mariner	Odaumar1.4	FN546221
Ostreococcus lucimarinus	Chlorophyceae	Palenik et al unpublished	Class I	LTR	Ty1/Copia	copia	XP_001422325
Ostreococcus tauri	Chlorophyceae	Rombauts et al 2006	Class II	TIR	Mariner	mariner	XM_003075013
Phaeodactylum tricornutum	Stramenopiles	Maumus et al 2009	Class I	LTR	Ty1/Copia	Blackbeard	AM931159.1
Phaeodactylum tricornutum	Stramenopiles	Maumus et al unpublished	?	?	?	Artemis_1	GU585760
Phaeodactylum tricornutum	Stramenopiles	Maumus et al unpublished	?	?	?	Pt_transposase	EU624207
Phaeodactylum tricornutum	Stramenopiles	Egue et al unpublished	Class II	TIR	Mariner	PtUtexmar1	HG917417
Phaeodactylum tricornutum	Stramenopiles	Hermann et al unpublished	Class II	TIR	Mariner	Phatrimar1.1	FN546222
Phaeodactylum tricornutum	Stramenopiles	Hermann et al unpublished	Class II	TIR	Mariner	Phatrimar1.2	FN546223
Phaeodactylum tricornutum	Stramenopiles	Hermann et al unpublished	Class II	TIR	Mariner	Phatrimar1.3	FN546224
Phaeodactylum tricornutum	Stramenopiles	Hermann et al unpublished	Class II	TIR	Mariner	Phatrimar1.4	FN546225
Phaeodactylum tricornutum	Stramenopiles	Hermann et al unpublished	Class II	TIR	Mariner	Phatrimar2.1	FN546226
Phaeodactylum tricornutum	Stramenopiles	Hermann et al unpublished	Class II	TIR	Mariner	PtCCMP632mar1	HG794350
Phaeodactylum tricornutum	Stramenopiles	Hermann et al unpublished	Class II	TIR	Mariner	PtCCMP632mar2	HG794351
Pseudo-nitzschia	Stramenopiles	Maumus, unpublished	Class II	TIR	Mariner	Pnitzschiamar	JX013907
Rhodomonas salina	Cryptophyceae	Khan et al 2007	Class I	LTR	Ty3-gypsy	Rsalina0	DQ859722
Rhodomonas salina	Cryptophyceae	Khan et al 2007	Class I	LTR	Ty3-gypsy	Rsalina1	DQ641209
Rhodomonas salina	Cryptophyceae	Khan et al 2007	Class I	LTR	Ty3-gypsy	Rsalina2	DQ641210
Rhodomonas salina	Cryptophyceae	Khan et al 2007	Class I	LTR	Ty3-gypsy	Rsalina3	DQ641211
Rhodomonas salina	Cryptophyceae	Khan et al 2007	Class I	LTR	Ty3-gypsy	Rsalina4	DQ641212
Rhodomonas salina	Cryptophyceae	Khan et al 2007	Class I	LTR	Ty3-gypsy	Rsalina5	DQ641213
Rhodomonas salina	Cryptophyceae	Khan et al 2007	Class I	LTR	Ty3-gypsy	Rsalina6	DQ641214
Rhodomonas salina	Cryptophyceae	Khan et al 2007	Class I	LTR	Ty3-gypsy	Rsalina7	DQ641215
Rhodomonas salina	Cryptophyceae	Khan et al 2007	Class I	LTR	Ty3-gypsy	Rsalina8	DQ641216
Rhodomonas salina	Cryptophyceae	Khan et al 2007	Class I	LTR	Ty3-gypsy	Rsalina9	DQ641217
Rhodomonas salina	Cryptophyceae	Khan et al 2007	Class I	LTR	Ty3-gypsy	Rsalina10	DQ641218
Rhodomonas salina	Cryptophyceae	Khan et al 2007	Class I	LTR	Ty3-gypsy	Rsalina11	DQ641219
Rhodomonas salina	Cryptophyceae	Khan et al 2007	Class I	LTR	Ty3-gypsy	Rsalina12	DQ641220
Stauroneis constricta	Stramenopiles	Hermann et al unpublished	Class II	TIR	Mariner	Staucmar1.1	FN546227
Stauroneis constricta	Stramenopiles	Hermann et al unpublished	Class II	TIR	Mariner	Staucmar1.2	FN546228
Stauroneis constricta	Stramenopiles	Hermann et al unpublished	Class II	TIR	Mariner	Staucmar1.3	FN546229
Stauroneis constricta	Stramenopiles	Hermann et al unpublished	Class II	TIR	Mariner	Staucmar1.4	FN546230
Stauroneis constricta	Stramenopiles	Hermann et al unpublished	Class II	TIR	Mariner	Staucmar2.1	FN546231
Stauroneis constricta	Stramenopiles	Hermann et al unpublished	Class II	TIR	Mariner	Staucmar2.2	FN546232
Stauroneis constricta	Stramenopiles	Hermann et al unpublished	Class II	TIR	Mariner	Staucmar2.3	FN546233
Thalassiosira weissflogii	Stramenopiles	Hermann et al unpublished	Class II	TIR	Mariner	Thaweismar1.1	FN546234
Thalassiosira weissflogii	Stramenopiles	Hermann et al unpublished	Class II	TIR	Mariner	Thaweismar1.2	FN546235
Thalassiosira weissflogii	Stramenopiles	Hermann et al unpublished	Class II	TIR	Mariner	Thaweismar1.3	FN546236
Thalassiosira weissflogii	Stramenopiles	Hermann et al unpublished	Class II	TIR	Mariner	Thaweismar1.4	FN546237
Thalassiosira weissflogii	Stramenopiles	Hermann et al unpublished	Class II	TIR	Mariner	Thaweismar1.5	FN546238
Thalassiosira weissflogii	Stramenopiles	Hermann et al unpublished	Class II	TIR	Mariner	Thaweismar1.6	FN546239
Macroalgua							NCBI
Porphyra yezoensis	Rhodophyta	Peddigari et al	Class I	LTR	Ty1/copia	PyRE10G	AB286055
Porphyra yezoensis	Rhodophyta	Peddigari et al	Class I	LTR	Ty1/copia	PyRE1G1	AB371726
Porphyra yezoensis	Rhodophyta	Peddigari et al	Class I	LTR	Ty1/copia	PyRE2AG	AB248914
Porphyra yezoensis	Rhodophyta	Peddigari et al	Class I	LTR	Ty1/copia	PyRE2A	AB248913
Porphyra yezoensis	Rhodophyta	Zhang et al	Class I	LTR	Ty1/copia	PyRE1	AB108538
Porphyra yezoensis	Rhodophyta	Zhang et al	Class I	LTR	Ty1/copia	PyRE2	AB108539
Porphyra yezoensis	Rhodophyta	Zhang et al	Class I	LTR	Ty3/gypsy	PyRE3	AB108540
Porphyra yezoensis	Rhodophyta	Zhang et al	Class I	LTR	Ty3/gypsy	PyRE4	AB108541
Porphyra yezoensis	Rhodophyta	Zhang et al	Class I	SINE	SINE	PySN1	AB266617
Porphyra yezoensis	Rhodophyta	Zhang et al	Class I	SINE	SINE	PySN2	AB266618
Cyanobacteria							NCBI/Isfinder
Fremyella diplosiphon	Cyanobacteria	Kahn and Schaefer 1995	Class II	/	/	Tn5469	U33002
Fremyella diplosiphon	Cyanobacteria	Schaefer and Kahn 1998	Class II	/	/	Tn554	AF072896
Anabaena sp	Cyanobacteria	Bancroft and Wolk 1989	Class II	/	/	IS891	M24855
Anabaena sp	Cyanobacteria	Cai and Wolk 1990	Class II	/	/	IS892	M64297
Anabaena sp	Cyanobacteria	Alam et al 1991	Class II	/	/	IS895	M67475
Anabaena sp	Cyanobacteria	Bauer et al 1994	Class II	/	/	ISAsp1	U13767
Anabaena sp	Cyanobacteria	Whang 2008	Class II	/	/	ISAsp2	Isfinder
Anabaena sp	Cyanobacteria	Whang 2009	Class II	/	/	ISAsp3	Isfinder
Anabaena sp	Cyanobacteria	Wang et al 2012	Class II	/	/	ISAsp6	Isfinder
Anabaena sp	Cyanobacteria	Wang et al 2012	Class II	/	/	ISAsp8	Isfinder
Anabaena sp	Cyanobacteria	Wang et al 2012	Class II	/	/	ISAsp9	Isfinder
Anabaena sp	Cyanobacteria	Wang unpublished	Class II	/	/	ISAsp10	Isfinder
Anabaena sp	Cyanobacteria	Wang et al 2012	Class II	/	/	ISAsp11	Isfinder
Anabaena sp	Cyanobacteria	Wang et al 2012	Class II	/	/	ISAsp12	Isfinder
Anabaena sp	Cyanobacteria	Wang et al 2012	Class II	/	/	ISAsp13	Isfinder
Anabaena sp	Cyanobacteria	Wang et al 2012	Class II	/	/	ISAsp14	Isfinder
Anabaena sp	Cyanobacteria	Wang et al 2012	Class II	/	/	ISAsp15	Isfinder
Anabaena sp	Cyanobacteria	Wang et al 2012	Class II	/	/	ISAsp18	Isfinder
Anabaena sp	Cyanobacteria	Wang et al 2012	Class II	/	/	ISAsp19	Isfinder
Anabaena sp	Cyanobacteria	Wang et al 2012	Class II	/	/	ISAsp20	Isfinder
Anabaena variabilis	Cyanobacteria	Copeland et al unpublished	Class II	/	/	ISAva1	Isfinder
Anabaena variabilis	Cyanobacteria	Copeland et al unpublished	Class II	/	/	ISAva2	Isfinder
Anabaena variabilis	Cyanobacteria	Copeland et al unpublished	Class II	/	/	ISAva3	Isfinder
Anabaena variabilis	Cyanobacteria	Copeland et al unpublished	Class II	/	/	ISAva4	Isfinder
Anabaena variabilis	Cyanobacteria	Copeland et al unpublished	Class II	/	/	ISAva5	Isfinder
Anabaena variabilis	Cyanobacteria	Copeland et al unpublished	Class II	/	/	ISAva6	Isfinder
Anabaena variabilis	Cyanobacteria	Copeland et al unpublished	Class II	/	/	ISAva7	Isfinder
Anabaena variabilis	Cyanobacteria	Copeland et al unpublished	Class II	/	/	ISAva8	Isfinder
Arthospira maxima	Cyanobacteria	Lucas et al unpublished	Class II	/	/	ISArma	Isfinder
Arthospira maxima	Cyanobacteria	Lucas et al unpublished	Class II	/	/	ISArma	Isfinder
Arthospira sp	Cyanobacteria	Morin unpublished	Class II	/	/	ISAtsp2	Isfinder
Arthospira sp	Cyanobacteria	Morin unpublished	Class II	/	/	ISAtsp3	Isfinder
Arthospira sp	Cyanobacteria	Morin unpublished	Class II	/	/	ISAtsp4	Isfinder
Arthospira sp	Cyanobacteria	Morin unpublished	Class II	/	/	ISAtsp5	Isfinder
Arthospira sp	Cyanobacteria	Morin unpublished	Class II	/	/	ISAtsp6	Isfinder
Arthospira sp	Cyanobacteria	Morin unpublished	Class II	/	/	ISAtsp7	Isfinder
Arthospira sp	Cyanobacteria	Isfinder unpublished	Class II	/	/	ISAtsp9	Isfinder
Arthospira sp	Cyanobacteria	genoscope CEA unpublished	Class II	/	/	ISAtsp10	Isfinder
Nostoc punctiforme	Cyanobacteria	Copeland et al unpublished	Class II	/	/	ISNpu1	Isfinder
Nostoc punctiforme	Cyanobacteria	NCBI MGAP unpublished	Class II	/	/	ISNpu2	Isfinder
Nostoc punctiforme	Cyanobacteria	NCBI MGAP unpublished	Class II	/	/	ISNpu3	Isfinder
Nostoc punctiforme	Cyanobacteria	NCBI MGAP unpublished	Class II	/	/	ISNpu4	Isfinder
Nostoc punctiforme	Cyanobacteria	NCBI MGAP unpublished	Class II	/	/	ISNpu5	Isfinder
Nostoc punctiforme	Cyanobacteria	NCBI MGAP unpublished	Class II	/	/	ISNpu6	Isfinder
Nostoc punctiforme	Cyanobacteria	NCBI MGAP unpublished	Class II	/	/	ISNpu7	Isfinder
Nostoc punctiforme	Cyanobacteria	NCBI MGAP unpublished	Class II	/	/	ISNpu8	Isfinder
Nostoc punctiforme	Cyanobacteria	NCBI MGAP unpublished	Class II	/	/	ISNpu9	Isfinder
Nostoc punctiforme	Cyanobacteria	Copeland et al unpublished	Class II	/	/	ISNpu10	Isfinder
Nostoc punctiforme	Cyanobacteria	Copeland et al unpublished	Class II	/	/	ISNpu11	Isfinder
Nostoc punctiforme	Cyanobacteria	Copeland et al unpublished	Class II	/	/	ISNpu13	Isfinder
Nostoc punctiforme	Cyanobacteria	Copeland et al unpublished	Class II	/	/	ISNpu14	Isfinder
Nostoc punctiforme	Cyanobacteria	Copeland et al unpublished	Class II	/	/	ISNpu15	Isfinder
Nostoc punctiforme	Cyanobacteria	Copeland et al unpublished	Class II	/	/	ISNpu16	Isfinder
Nostoc sp	Cyanobacteria	Kaneko et al 2001	Class II	/	/	ISNsp1	Isfinder
Nostoc sp	Cyanobacteria	Kaneko et al 2001	Class II	/	/	ISNsp2	Isfinder
Nostoc sp	Cyanobacteria	Kaneko et al 2001	Class II	/	/	ISNsp3	Isfinder
Nostoc sp	Cyanobacteria	Kaneko et al 2001	Class II	/	/	ISNsp4	Isfinder
Nostoc sp	Cyanobacteria	Kaneko et al 2001	Class II	/	/	ISNsp5	Isfinder
Nostoc sp	Cyanobacteria	Gugger et al unpublished	Class II	/	/	ISNsp6	Isfinder
Nostoc sp	Cyanobacteria	Wang et al 2012	Class II	/	/	ISNsp9	Isfinder
Synechococcus sp.	Cyanobacteria	Bhaya et al 2007	Class II	/	/	ISSoc1	Isfinder
Synechococcus sp.	Cyanobacteria	Allewalt et al 2006	Class II	/	/	ISSoc2	Isfinder
Synechococcus sp.	Cyanobacteria	Allewalt et al 2007	Class II	/	/	ISSoc3	Isfinder
Synechococcus sp.	Cyanobacteria	Heidelberg unpublished	Class II	/	/	ISSoc4	Isfinder
Synechococcus sp.	Cyanobacteria	Bhaya et al 2007	Class II	/	/	ISSoc5	Isfinder
Synechococcus sp.	Cyanobacteria	Allewalt et al 2006	Class II	/	/	ISSoc6	Isfinder
Synechococcus sp.	Cyanobacteria	Bhaya et al 2007	Class II	/	/	ISSoc8	Isfinder
Synechococcus sp.	Cyanobacteria	Bhaya et al 2007	Class II	/	/	ISSoc9	Isfinder
Synechococcus sp.	Cyanobacteria	Bhaya et al 2007	Class II	/	/	ISSoc10	Isfinder
Synechococcus sp.	Cyanobacteria	Bhaya et al 2007	Class II	/	/	ISSoc12	Isfinder
Synechococcus sp.	Cyanobacteria	Heidelberg unpublished	Class II	/	/	ISSoc13	Isfinder
Synechococcus sp.	Cyanobacteria	Bhaya et al 2007	Class II	/	/	ISSoc14	Isfinder
Synechococcus sp.	Cyanobacteria	Bhaya et al 2007	Class II	/	/	ISSoc15	Isfinder
Synechococcus sp.	Cyanobacteria	Scanlan et al 2006	Class II	/	/	ISSysp1	Isfinder
Synechococcus sp.	Cyanobacteria	Li et al unpublished	Class II	/	/	ISSysp2	Isfinder
Synechococcus sp.	Cyanobacteria	Li et al unpublished	Class II	/	/	ISSysp3	Isfinder
Synechococcus sp.	Cyanobacteria	Li et al unpublished	Class II	/	/	ISSysp4	Isfinder
Synechococcus sp.	Cyanobacteria	Li et al unpublished	Class II	/	/	ISSysp5	Isfinder
Synechococcus sp.	Cyanobacteria	Tandeau de Marsac et al unpublished	Class II	/	/	ISSysp6	Isfinder
Synechococcus sp.	Cyanobacteria	Li et al unpublished	Class II	/	/	ISSysp7	Isfinder
Synechococcus sp.	Cyanobacteria	Gugger et al unpublished	Class II	/	/	ISSysp8	Isfinder
